# Supplementary material for: A New Function of MbIAA19 Identified to Modulate Malus Plants Dwarfing Growth
Source: Plants (Basel). 2023 Aug 29;12(17):3097. doi: 10.3390/plants12173097 (PMC10490418; doi:10.3390/plants12173097)
Supplement: Supplementary file 1 [file plants-12-03097-s001.zip]

Archive with 1 entries (1 files):
- plants-2526984-supplementary.pdf
